# Supplementary material for: The Reflective Mind of the Anxious in Action: Metacognitive Beliefs and Maladaptive Emotional Regulation Strategies Constrain Working Memory Efficiency
Source: Eur J Investig Health Psychol Educ. 2024 Feb 26;14(3):505–30. doi: 10.3390/ejihpe14030034 (PMC10968987; doi:10.3390/ejihpe14030034)
Supplement: Supplementary file 1 [file ejihpe-14-00034-s001.zip]

Archive with 1 entries (1 files):
- ejihpe-2795837-supplementary.pdf
